# Supplementary material for: Interpretable Multi-Cancer Early Detection Using SHAP-Based Machine Learning on Tumor-Educated Platelet RNA
Source: Diagnostics (Basel). 2025 Sep 1;15(17):2216. doi: 10.3390/diagnostics15172216 (PMC12427754; doi:10.3390/diagnostics15172216)
Supplement: Supplementary file 1 [file diagnostics-15-02216-s001.zip]

Archive with 1 entries (1 files):
- diagnostics-3815520-supplementary.pdf
